# Supplementary material for: Active Notch signaling is required for arm regeneration in a brittle star
Source: PLoS One. 2020 May 12;15(5):e0232981. doi: 10.1371/journal.pone.0232981 (PMC7217437; doi:10.1371/journal.pone.0232981)
Supplement: S1 File — This file contains a GFF3 file which includes the sequence data and annotation of the main componetns of the Notch signaling pathway in O. brevispina. (GFF) [file pone.0232981.s001.gff]

##gff-version 3
##columns: seqid, source, type, start, end, score, strand, phase, attributes
TRINITY_DN160096_c0_g1_i3	tblastn	match	134	706	2.39E-107	+	.	qseqid "XM_003727972"; gene "LOC589977"; product "corepressor interacting with RBPJ 1"; domains " N-terminal domain of CBF1 interacting co-repressor CIR (Cir_N, pfam10197)"; note "Component of the Notch corepressor complex"
TRINITY_DN140615_c1_g1_i5	tblastn	match	484	1677	4.83E-151	+	.	qseqid "XM_030998342"; gene "LOC105440130"; product "delta and Notch-like epidermal growth factor-related receptor"; domains "EGF_CA (cd00054)"; note "Notch signaling pathway"
TRINITY_DN142354_c0_g2_i8	tblastn	match	542	6	3.76E-49	-	.	qseqid "NM_005618"; gene "DLL1"; product "delta-like protein 1 precursor"; domains "EGF_CA (cd00054); missing: DSL and MNNL"; note "Notch signaling pathway"
TRINITY_DN147079_c1_g1_i1	tblastn	match	1	1128	5.49E-142	+	.	qseqid "XM_030978453"; gene "LOC115921201"; product "LOW QUALITY PROTEIN: neurogenic locus Notch protein-like"; domains "Ank_2 (pfam12796), EGF_CA (cd00054), EGF (pfam00008), NOD (pfam06816), NODP (pfam07684), and Notch (pfam00066); missing: ANKYR (COG0666), DUF3454 (pfam11936); unexpected match: PHA03100 super family (cl33710)"; note "Notch signaling pathway"
TRINITY_DN158736_c0_g1_i1	tblastn	match	320	1744	0.00E+00	+	.	qseqid "XM_030992083"; gene "LOC585438"; product "notchless protein homolog 1"; domains "WD40 (cd00200), NLE (pfam08154)"; note "Plays a role in regulating Notch activity"
TRINITY_DN166247_c1_g1_i1	tblastn	match	690	2267	2.13E-149	+	.	qseqid "XM_030999481"; gene "LOC764088"; product "protein numb isoform X3"; domains "PTB_Numb (cd01268), NumbF super family (cl05682), PRK12757 super family (cl36177)"; note "Notch signaling pathway"
TRINITY_DN165266_c3_g1_i1	tblastn	match	1684	1322	2.99E-48	-	.	qseqid "NM_005524"; gene "HES1"; product "transcription factor HES-1"; domains "HLH (cd00083), Hairy_orange (pfam07527), PHA03247 super family (cl33720)"; note "Notch signaling pathway"
TRINITY_DN94906_c0_g1_i1	tblastn	match	409	786	1.77E-48	+	.	qseqid "XM_791599"; gene "LOC592057"; product "transcription factor HES-4"; domains "HLH (cd00083l), Hairy_orange (pfam07527)"; note "Notch signaling pathway"
##FASTA
>TRINITY_DN160096_c0_g1_i3 len=741 path=[2237:0-79 2294:80-82 2297:83-89 2304:90-110 6163:111-131 6184:132-134 2349:135-155 2370:156-230 10772:231-254 2469:255-314 9875:315-338 2553:339-353 2568:354-361 2576:362-377 2592:378-383 6053:384-397 6067:398-398 6068:399-407 2622:408-410 2625:411-421 2636:422-422 9017:423-446 2661:447-455 5761:456-470 8262:471-479 2694:480-494 2709:495-503 2718:504-524 9446:525-557 5239:558-563 5245:564-575 8589:576-587 6131:588-593 2808:594-599 2814:600-600 2815:601-608 9137:609-632 2847:633-633 2848:634-638 6529:639-649 9217:650-677 2892:678-683 2898:684-692 4715:693-701 7246:702-740] [-1, 2237, 2294, 2297, 2304, 6163, 6184, 2349, 2370, 10772, 2469, 9875, 2553, 2568, 2576, 2592, 6053, 6067, 6068, 2622, 2625, 2636, 9017, 2661, 5761, 8262, 2694, 2709, 2718, 9446, 5239, 5245, 8589, 6131, 2808, 2814, 2815, 9137, 2847, 2848, 6529, 9217, 2892, 2898, 4715, 7246]
GGGTGATGGCTGATAAAACGTCTCGACGGTCTCGTCGTCAGTAATGCGATCAACTCTGACTTTATTCCTCCAATTAACTGTCACAAAATACTTTTCCAACTGGTGAATGTAACACAAATTAATACTTGACAAAATGGGGAAATCTTTTGCTAACTTTATGTGCAAGAAATTCTTCCATCCAGCGTCATTTGCTAATATAAAAAGGGTATGGATGGCAGAGGAACGTACCAAGAATGAGCAACAGAAGCAAGACAACCTGAGAGCTGAGTATGAAAGGGAACAAGAAATCTACAACAACAGAGTTACGATGGGTGACGAAAAGGTCAAGCATGGCCTGAGTTTCATGTACGAGCCCCCCAAGGGACTAGAGAAGGACGACAAAGCAGAAGGCGAACAAGAGTACAAGTTTGAGTGGCAGCGAGCAGCACCGAGAGAAGATTACGCTAAGAACATGGACGTCCATGACCAGCCCTTTGGAATAGCTGTGAGGAACGTGAAATGTATCAAGTGTCACAAATGGGGACACGTCAATACTGATAGGGAGTGTCCTATGTATGACCAATCAACAAGCGAGGAGTTAGCTGGCCCCAGCAGTGATCCCGTAGACTTAATGGATGAGATGAGAAGGGATGGGTATGCAATGAAGCAGAATGTATTGGGAAGGAAAAACAACATGGCTGCTGACAATCAGCAAATGATTGGAAGTGATGAAGATGACGATGAAGATGCAGAAGCAGCTTT
>TRINITY_DN140615_c1_g1_i5 len=2576 path=[1:0-38 17:39-39 18:40-54 33:55-63 42:64-94 73:95-142 121:143-143 10569:144-167 146:168-203 182:204-219 198:220-227 206:228-244 223:245-290 269:291-298 277:299-299 278:300-355 334:356-367 346:368-379 358:380-398 377:399-426 405:427-448 427:449-451 430:452-457 10571:458-481 460:482-484 463:485-502 481:503-508 487:509-513 492:514-526 505:527-537 516:538-546 10560:547-570 549:571-706 685:707-724 703:725-769 748:770-809 788:810-855 10561:856-879 858:880-895 10565:896-919 898:920-979 958:980-1039 1018:1040-1222 10572:1223-1246 1225:1247-1255 1234:1256-1294 1273:1295-1367 1346:1368-1384 10563:1385-1408 1387:1409-1456 10567:1457-1480 1459:1481-1501 1480:1502-1510 1489:1511-1525 1504:1526-1526 1505:1527-1534 1513:1535-1588 1567:1589-1603 1582:1604-1612 1591:1613-1627 1606:1628-1636 6627:1637-1663 1642:1664-1683 10566:1684-1707 1686:1708-1708 1687:1709-1715 10570:1716-1739 1718:1740-1773 1752:1774-1836 1815:1837-1867 1846:1868-1888 10562:1889-1912 1891:1913-1952 1931:1953-2099 2078:2100-2101 2080:2102-2147 2126:2148-2152 8044:2153-2171 2153:2172-2175 2157:2176-2179 2161:2180-2180 7065:2181-2293 7178:2294-2324 7209:2325-2343 7228:2344-2361 5558:2362-2363 5560:2364-2494 8860:2495-2518 5715:2519-2551 10564:2552-2575] [-1, 1, 17, 18, 33, 42, 73, 121, 10569, 146, 182, 198, 206, 223, 269, 277, 278, 334, 346, 358, 377, 405, 427, 430, 10571, 460, 463, 481, 487, 492, 505, 516, 10560, 549, 685, 703, 748, 788, 10561, 858, 10565, 898, 958, 1018, 10572, 1225, 1234, 1273, 1346, 10563, 1387, 10567, 1459, 1480, 1489, 1504, 1505, 1513, 1567, 1582, 1591, 1606, 6627, 1642, 10566, 1686, 1687, 10570, 1718, 1752, 1815, 1846, 10562, 1891, 1931, 2078, 2080, 2126, 8044, 2153, 2157, 2161, 7065, 7178, 7209, 7228, 5558, 5560, 8860, 5715, 10564]
ATTCATCATTCCTCTATTACGCTATACGGAAATGTACAGCGTAACAATTATATACAGCGTCGCGTTGCCGAAGGAGACTTTATATCGCAGTTTACAGACAAGATGGACCGCTTTAAATTACTATCATTGGTACAATTTTTGACTCTAGGGATATTATTTTACGCTTCTTTGGTCAAATGTGAACATACTTTGGGGGCTTGTGAGTTGGAATTACACCCAGGTGAAATACCATGGGAAAATAATCTGACAAATACAACAGTGGATGTCGTGTGGGGCTATGGCAAGGAAAACTGTAACTCCCAAGCCAGTTGTTTTGGCTTCAATGACACAGCTCCAATTGATGTACAACTCACACCCGTGGATGTACAGCAGGGTGTCAAAATAAGATTTGTCCCAGAAAAAATGGGCGATGTCAGGAACGAGTTTAGGATGCGGCCCTACAGAGTCAGCGAGGAAGGTTTTGATGCCTGCGATACAAAACACGGACAGGCCATAATCGCCACGGAAACAACAGACCCATTCATTGTGGAGGATCAGTACTTAAAACCGGGCTCAAATTTCTTCATCGTTGACACACCTAACCCATTATTCAAGTGTCGCTATGGACTTCGCGTAAATATTACAGTCAAAGTAAACGATTGTCATTACCCGGCTGAGACACCGGCTGGTATGATGTGTCTGGACCATGGACATTGTGTCACAACCAACACAGAGGACAAATACATTTGTCATTGTTGTGATCCTTACACTGGCCACCACTGTGAAGAGCTAAATGGATGCAGAAATCATCAATGTGCAAATGGTGCCACATGCATAGATACAATAGAAGGATACGATGGAGAGAACTACCAATGTGTGTGCCCCGAGGGTCGATCTGGGGTCCTCTGTGAAATTGACACCAATGAATGCCACAGTGATCCTTGCCAACATGGGGTGTGTGTGGACATGAATAATGGATATCAGTGCTACTGTGTACCAGGCTACACAGGAACACATTGTGAAAAAGACTACAATGAGTGCATGTCACACCCATGTCAACATGGCGGAACCTGCAAGGATGAACTCAACCACTACCAATGCAAATGTGGTGCAGGGTACAAAGGTCAACATTGTGAGGTCAAAGTTGACTTATGCAAAAATCACCCATGCAACAATCAAACAAAGTGTGTGGACGAGGGCAACACCTTTAAGTGTGTATGTCCAGCTGGTTTCACAGGATCTCGGTGTGAAGTCAACATTAATGAGTGCTCATCACACCCATGTCACAATGGCGGCACGTGTCAAGATTTAGCCAACAGCTACAAGTGTTATTGCCCCAGTGGAGTCACAGGAAGACATTGTGAAACCATTGAGGTAATCTCATTTCAACCTGAAGAGACAGACCCTGAGTCCGACAACTGGCGATTTTATGTAATCATAGGCTGCCTGGCGGGGGCGCTTTTATTTGCAGTATGTCTGATGGTGATTTGCATATGTACGTTACATAGTAGGGCAGAACCTAATAAAGTTGGGCATCTGGATCCACTAGGAGAAATGAAAAGTACTGGTTACACATACGATGTTAGCAGTGTTGCTAGAACAAGACCGAGTGTGCAAGCTATATACGAAGCAACGTCATTTGACTACAGAACAAATCCTGACGAACCCCTTATTTCTTCACTTAAACCAAGAAAAGTCTAGAAATACCTGAACCTTGATTGTTAAGAGTCAACAATTTATCTAAATTTGCCATTTTCCAGGCATATATTTTAGGTTATAGCTTTCAAGTATTTCTCAACCTAGCTTAAGATTTCTCTGTATACAGTTAGTGGGAATTTAACAAATTTAGATGGAAAGAGAAATCTTAAGGATGGGTTTTGGATAGGAATGTAAAATTACTCAAAAGTTTGGTTTTTTTATATATTTTGTAGATAATTTAAATTGCATTCTCTTTTCTACTGCCTGGAAAAGGTAAATTCAGATAAATTTGACTCTGTCTTTCTATTGTATTTTGTGGTCTGTAATTATTGTAATTACTAAATGTTCTATTTATTATTCCAATTTCATGCCAATCAGGTAGTACTATTTGATAAACATTTGACCTTTGACACAAGGTCAAAGTGCAATGACTATGGGCATTGCACTCTGTAATTAAACAAATATAAACAAATCCTTTTGATACATTGCCAAGTCCTACAACTCTGAGCATGCAAGATTATTGTGCCCCCATTTCAATATCATGTGCATTTTGGTTTGAAGTCACATCATATTAAATTTAAAATCTCTCCAAACATTTAGATTTTTTACCACTTTTTTAGATTAAAAAAAAAATCCTACTGCACTGGATGTCCCAAGGCCTTGTGATGACTTCCACCAGATAAATTCTCTCCCATACCCATACCCCTTACTTATACTTAAAAATAAATCACTCAAATTTTGAATCAATAAAGTTTTCTCCTAGGTGATTGTTCTCTGGTATCATTAATCAAATCATGACACATTGTATGTTTAGGGACACCAAAACTGGCACTGAAAATTGTTTTGCTCTTGGATATGCTGGTATTTTAATCGTCCAATCAGTGCGGACGATAGAGTAC
>TRINITY_DN142354_c0_g2_i8 len=551 path=[2034:0-23 240:24-34 251:35-49 266:50-53 270:54-58 275:59-60 50:61-75 65:76-76 66:77-82 72:83-89 7055:90-118 10471:119-134 6135:135-142 6143:143-175 6176:176-179 6180:180-181 6182:182-195 6196:196-196 6197:197-197 6198:198-200 930:201-202 4777:203-278 270:279-283 275:284-285 50:286-300 65:301-301 66:302-307 1866:308-313 1872:314-323 1882:324-325 1884:326-337 1896:338-343 1902:344-358 1917:359-367 1926:368-385 1944:386-387 1946:388-394 1953:395-436 1995:437-451 2010:452-452 2011:453-463 2022:464-466 2025:467-467 2026:468-475 2034:476-476 240:477-487 251:488-502 266:503-506 270:507-511 275:512-513 50:514-528 65:529-529 66:530-535 72:536-542 79:543-550] [-1, 2034, 240, 251, 266, 270, 275, 50, 65, 66, 72, 7055, 10471, 6135, 6143, 6176, 6180, 6182, 6196, 6197, 6198, 930, 4777, 270, 275, 50, 65, 66, 1866, 1872, 1882, 1884, 1896, 1902, 1917, 1926, 1944, 1946, 1953, 1995, 2010, 2011, 2022, 2025, 2026, 2034, 240, 251, 266, 270, 275, 50, 65, 66, 72, 79, -2]
GTTTCACAGTTGGGTCCAGTCCACCCTGGAGCACAGGCACACGTGTATCCATTACTTCCATCCATACAAGTACCTCCGTTTAAGCATGGCAAAGAGGTGCACTCATCAATGCTGATGTCGCAGTTAAGGCCAGTCCAACCTGGATCACAGATACATGTGTAATGGTTAACGCCATCAAGACATTGACCATTAACACACGGATTGCTGGAACATTCATTGACATCCGTTTCACAGTTGGATCCAGTCCACCCTGGAACACAGGCACACGTGTATCCATTACTTCCATCCATACAAGTACCTCCGTTTAAACATGGCCCAGAGGTGCACTCATCAATGTTTGTTTCACAGTTAGGTCCAGTCCATCCAGGAGCACAGGTACACGTGTATCCATTTGTCTCATCTGTACAAGTACCGCCATTCAAGCATGGTCCAAAGGCGCATTCATCAATATCTGTTTCACAGTTGGGTCCAGTCCACCCTGGAGCACAGGCACACGTGTATCCATTACTTCCATCCATACAAGTACCTCCGTTTAAGCATGGCCCAGAGGC
>TRINITY_DN147079_c1_g1_i1 len=3786 path=[1:0-82 14131:83-106 85:107-130 109:131-175 154:176-205 184:206-220 199:221-232 211:233-244 223:245-247 226:248-250 229:251-265 244:266-271 250:272-277 256:278-289 268:290-292 14135:293-316 295:317-325 304:326-326 305:327-349 328:350-358 337:359-364 14137:365-388 367:389-406 385:407-430 409:431-431 410:432-454 433:455-460 14142:461-484 463:485-510 14145:511-534 513:535-539 14132:540-563 542:564-589 568:590-637 616:638-663 642:664-691 670:692-1093 1072:1094-1117 1096:1118-1640 1619:1641-1657 1636:1658-2242 14139:2243-2266 2245:2267-2614 14143:2615-2638 2617:2639-2766 2745:2767-2810 2789:2811-2828 2807:2829-2840 2819:2841-2852 2831:2853-2929 2908:2930-3446 14138:3447-3470 3449:3471-3545 3524:3546-3588 3567:3589-3589 3568:3590-3612 3591:3613-3613 3592:3614-3614 14133:3615-3638 3617:3639-3700 3679:3701-3739 3718:3740-3785] [-1, 1, 14131, 85, 109, 154, 184, 199, 211, 223, 226, 229, 244, 250, 256, 268, 14135, 295, 304, 305, 328, 337, 14137, 367, 385, 409, 410, 433, 14142, 463, 14145, 513, 14132, 542, 568, 616, 642, 670, 1072, 1096, 1619, 1636, 14139, 2245, 14143, 2617, 2745, 2789, 2807, 2819, 2831, 2908, 14138, 3449, 3524, 3567, 3568, 3591, 3592, 14133, 3617, 3679, 3718, -2]
AATGGCGGTACCTGTATAGACAAACTAGCCGACTACACCTGTGCTTGCATGCAGGGATTTGACGGCAAGAACTGCGAGATCGATATCAACGAGTGTGCCAGTAACCCATGCCAGTTTGGCGCCACCTGTCACGATTATGTGGCGTCATTCACATGCTCGTGCAGTCCGGGTTTCAGTGGAGTTTACTGCCAGGCTAATGATAATGACTGTACAGACAGTTCATGTTTGAATGGGGGCACCTGTGAGGATGGTATTAATACCTACAGCTGCTCGTGTTTGCCTGGATACACAGGACCCAACTGTCAATATGTGATCAATGAATGCGAAGCCAATCCATGCCAGAACGGGGCGACCTGTGTGAACCATAACGGATTCTACACCTGCGGTTGTGCTCTCGGCTATCAGGGCAGCACTTGTGGGGATCTTATTGACTGGTGTAGTAGTGCCAACAATCCATGTCACAACGACGGGGAATGTGTTCAACATGGACCACGCTATGCTTGTAATTGCCGTACTGGTTGGCAGGGACTACTCTGCGACGTGCGCCAAGTTTCTTGCGAGATAGCAGCACAAGAGAAAAATGTTCGCAGCGATCAGTTGTGTCACCACGGGGGTACCTGCATCGGCAACGCTACCAGTCATACGTGCCAGTGTCAACCTGGTTACTCTGGCAGCTACTGTGAAACTCGAATTGACGAGTGCACCTCCTCGCCGTGCCTTAACGGAGGAACATGCGTCGATGCCGACAACTCGTACCGCTGTAACTGCCGCCAGGGCTTTGAAGGCGATAACTGTAATATTGATATCAACGAATGCGAAAGCTCGCCCTGCCGCAATGGTGGGATGTGTCATGATCTGGTTGGGACGTATAAGTGCTCTTGTCCTCGTGGCACCGAAGGGCAAAATTGTGAGATCAACCTCAACGACTGTTTCACCGGAGCTTGCTTTCACGGTGGTACTTGCAATGATCTTGTGGGCACCTTTGAATGTCACTGTCCGGGTGGTTTTGTCGGCCAGCGCTGCGAAGGGGATGTCAACGAATGTTTGACGAATGCTTGCTATGAGGAAGGAACTTCGGATTGTATTCAGGCTACTGATGACTATGAGTGCGTCTGCAAATTAGGGTATTATGGTCGTTTGTGTGACCTGGAGCAGCATACCTGTGAATCTAATCCGTGTAAAAATGGAGGCCAGTGTGTTGAGACGAGAGAGGGGTTCCAGTGCAACTGTCCTCCTGATTACCGTGGAACTCTCTGCAGTATTCAAATTGGCCCATGCCATAGTAGCCCATGTCAACATGGAGGAACTTGTGTTGAATCCAATGAAGAAAATTATGGCTACCGCTGTGATTGCCCCGAGGGAGTGCTAGGTCATGACTGCGAACATGACATTAATGAATGTGGGTCATCGCCATGCCAACACGGAGGTCAGTGTATTGATGAGCTGGGCCGCTTTATGTGTGACTGCCCAATGAAATGGAATGGTGTGCGATGCGATATTTATGATGACACTTTCGAGGGCGGTATCGGAGTAGTACCTGTGTTTACTACGACGGAACCGACACCATCAACGACAACAACAAATGAGCCAACCATTCCAGTGATAAGGAACAGGTGTCCGATATCATGTGCGGACAAAAAAGCAGATGGCATTTGTAATGAGGATTGCAACACAGAAGCGTGTGACTTTGATGGTCAAGACTGCTCTCTAGGAGTCAGCCCGTGGTCAAATTGTACTGTGACGGAGATAAAGTGTTCTGAGTTCTTCCAAGATGGTGTGTGCCATGAAATTTGCAACAACCCTAACTGTTTGTTTGATGGTTATGACTGCGAAAAAGGCGTAGACACTTGCAATGAAATCTATGATTCCTACTGTGAGGAAAACTATGCAAATGGAGCATGCGACTATGGGTGTGACCTTCCGGAATGCGGTCATGATGGTCTTGATTGTGATACACGCGAACCAGATCTGGCAAAGGGAATGCTTGTCGTAGTGGTTCGCATCCCTCCTGAAGAAATGCGTAAGGAGAACGTTTCCAAGGCATTTTTGAGAGACATGGGTTCGTTGCTACGCACTGTTCTAGTGTTCGCAAAGGATCGCTATGGAGAAAACAGAATAGAACCCTGGATCCCACCGGAGGTTGACACCAGAAAGAAGCGGGCAGCATACTTGAATATTGGCGAGAATCATGGTCGCAAAAGGAGGCAGTCGTTGACAGTAGTTATTGAATGGTCCAAGGTCTACTTATATATTGACAATCGCGGATGTCAGAGCAGCGATGAATCTTGCTTTAAATCTGCCGAGGACGCTGCGTCATTCTTTGGTGCCCTGGCACAGAGTGGGAACTTGCCAGAAAATCTTCACAACAGCATTCACAAAGTTCAAGGTCAAAATCCAGCCGCTGTACCATCCAGCACTTTATACGTCATTGTTGCTATTGGCATTATCATCGCCATGTGTCTCGTATCAGTTGGAGTGATTCGAACCAAGCGTTGCCGTTCCAACGCGACCTGGTTTCCAGAGAACCACTTCCCTAAGGATTACCCCAAGGAAATGATGCCGCCGCCTACTAAGAGAATCAGACCAGTCGGGAGGGAAGACTCCCTCACACATCGGTCGAGCAGTGGGACTGATAGCAACGAGAATGATGTTATCGAGGCCACTCAGTTGGATGACTTCGGTACTTACAGGGGGGATCAGTTTAGTCCTCCCAGTAACCAGACACCATACACCACAGATCTTGCGGCATGGAGCCCTCGATCAAGAATGCCACCTTCGCAGGCCTTGACGCCGCCGCAGAGGGAATCCGACGGCGATTGCATCAGCGACCGAGGACAAGATGGCATGACCCCACTGATGTGCGCCGTCATAAGCGGGGCCAACATGTCCGACAGCGAGAGTGAGGATTCCTCATCCGTAATCGATGAAATGATTGTGCGTACAGATGTCAATCATCAAAACCACAGAACTGGAGAAACTGCCCTCCATCTTGCGGCACGTTACAACAACCTGGTAGCGGCTAAGAAGCTACTAGAGGCAGGAGCTCAGCCCAATGCCGAAGACGCGACTGGTAGAACACCGCTACATACTGCAGTAGCCGCAGATGCTATTGAAGTTTTCAGGATTTTAATCATGAATCGATCAACAAATGTGGATGCTAAGGCGCAACTAGGTGCAACTCCTATGATTATGGCAGCCAGAATGACGGTTGCTAACATGATTGAAGAACTTGTAGAAGCCAATGCAAATGTCAACGAAACAGATCAAAATGGTAAAACTGCTTTACACTGGGCAGCAGAAGTAAATAACACAGAAGCAGTAGCTTTCTTACTTACACATCGGGCTAACAAAGACGCACAGGATATGAAAGATGAAACTCCTCTGTTTTTAGCTGCCAAAGAAGGTCACTTTGAAACTGTGAAATTATTATTGGATCACTATGCAAACCGAGAAATCAGCGACCACCTTGATTTATCACCAAGAGATGCCGCCATGGAAGCACGCTACCAGGATATTGTGAATCTTTTAGAGACTTACAAGATGGTTACAAGTCCGGGAGCGCTATCACCAAATGGATCCATTGCAAGCCCGGTTGATATGCACAACGGGGACATGCACATGGTGAATGGATACATGCCGCATCACAAATCCGGTGCCAAAAAGAAACATCGGTCCAAATCGCACGGTGTGATGGACTTGCCCAATGGCCAGATGGTAAATGGCCACAGGCACAATAACAAGCCCAAACGCTCCAGGAAAAAGAGGGCTTCCACAGATATGCCACCT
>TRINITY_DN158736_c0_g1_i1 len=1925 path=[2234:0-269 7401:270-297 2526:298-305 2534:306-326 2555:327-513 2742:514-544 2773:545-545 2774:546-560 2789:561-592 2821:593-607 2836:608-608 2837:609-611 2840:612-632 2861:633-635 2864:636-689 9897:690-713 2942:714-750 2979:751-768 2997:769-796 9905:797-820 3049:821-846 3075:847-989 3218:990-1014 3243:1015-1079 9903:1080-1103 3332:1104-1121 5697:1122-1145 3374:1146-1160 3389:1161-1216 9898:1217-1240 3469:1241-1241 3470:1242-1242 3471:1243-1247 3476:1248-1289 3518:1290-1295 3524:1296-1304 4608:1305-1328 4632:1329-1355 3584:1356-1361 3590:1362-1379 3608:1380-1385 3614:1386-1397 3626:1398-1409 3638:1410-1421 3650:1422-1427 4512:1428-1448 4533:1449-1472 3701:1473-1511 9900:1512-1535 3764:1536-1550 9904:1551-1574 3803:1575-1613 4779:1614-1614 4780:1615-1638 4804:1639-1646 4812:1647-1688 3917:1689-1694 3923:1695-1703 3932:1704-1721 3950:1722-1727 3956:1728-1745 3974:1746-1747 3976:1748-1756 3985:1757-1762 7153:1763-1787 7178:1788-1806 3985:1807-1812 3991:1813-1821 4000:1822-1878 4057:1879-1900 5060:1901-1924] [-1, 2234, 7401, 2526, 2534, 2555, 2742, 2773, 2774, 2789, 2821, 2836, 2837, 2840, 2861, 2864, 9897, 2942, 2979, 2997, 9905, 3049, 3075, 3218, 3243, 9903, 3332, 5697, 3374, 3389, 9898, 3469, 3470, 3471, 3476, 3518, 3524, 4608, 4632, 3584, 3590, 3608, 3614, 3626, 3638, 3650, 4512, 4533, 3701, 9900, 3764, 9904, 3803, 4779, 4780, 4804, 4812, 3917, 3923, 3932, 3950, 3956, 3974, 3976, 3985, 7153, 7178, 3985, 3991, 4000, 4057, 5060]
CACGAATCCACACGGGCGGTGACCGCTCTTGTTAATTTGGAATCTGTTCCTGACCGGAATACCCACGATTAACGCTTCATTCAGCTTTGTTAAAATAGATTTTACAAATTTTAAGTGCATTTATGAATTGGTTTGGTAATGCTCGCAAAAGATTTTTTTAAAGTTTTAAAACGCAAACGTTTCAGATAAATAGGAAATAGAAACATGCATGATTGCGCAATCAAAACAAAATCATCAACGTGTGTGCGATGTGCTGAGAGTCGCGTCGGCAAAAAGCTGTAAAAGGATTTCATGAAATAAAGTTTGATCTCGGTAGAAAATGGAGGAGGGTCAGCGTATTCTAGCGCAATTTGTGAGCGAGAGTGGAGAAACCACAGGGACACCATTTGATCTTCCTGTCGATGTCACGGCAGACAAGCTTCAGCTGATATGTAATGCTCTCATCAAAAAGGAGGAAACTGTGCCATATTCCTTCTTTGTCAATGACACTGAAATCACCAAAACCCTTGAAGACGTAATCGATGCAGAGAAACAAGAGACCGAGAAGGTTTTACAGATAGTCTACCAGCCACAGGCAGTGTTCAGGGTCCGTGCTGTGACGAGATGTACCAGCTCAATAGAGGGACATGCTGAAGCTGTCATTTCAGTGGCATTTAGTCCTGATGGAAGGTATTTAGCCAGTGGGTCAGGTGACACAACAGTCAGGTTTTGGGATGTCTACACAGAAACACCACAGTTTACATGTAAAGGTCATAAACACTGGGTTTTATGTATAGCCTGGTCACCAGATGGAAATAAACTAGCATCAGGGTGTAAAAGTAGCCAGGTATTAATCTGGGACCCCAAAACAGGGAAGCAAATAGGGAGGACATTATCAGGACACAAGCAATGGATAACCTGGTTGGCATGGGAACCATTTCATCTAAATGCTGCATGTCGGAGATTAGCCAGTGCATCCAAGGATGGCACAATAAGGATATGGGATGTAACCTTAGGCAAGTGTGAGAAGATTCTATCAGGACATCTACAGTCAATCACATGTGTTAAATGGGGTGGCACAGGATTACTCTATACAGCCTCACAAGATAGGACTATTAAAGTATGGAGAGCAGATGATGGTGTTTTATGTAGAACACTCCAAGGTCATGGTCATTGGGTCAATACCATGGCATTAAGTACAGATTATGTGATGAGGACAGGTGCATTTGACCCAGCCAATGCATCAGTTGTACATAAAGATGTCCAAGAAACAGCTGAAGAATTATCCAAGAAAGCTCTAGAAAGATATAACTCTGTAAAAGGTTCGGAACCAGAGAGATTAGTATCTGGGTCTGATGACTTCACATTGTTTCTATGGCAACCCGAGAAAGACAAGAAATCCACGGCCAGAATGACAGGCCACATGCAACTCATTAATGAGGTGATGTTTTCACCTGACACCAGACTAATTGCCAGTGCTTCATTTGATAAGTCAGTGAAATTATGGGATGGAAGAACTGGAAAGTACATCACTTCATTCAGGGGTCATGTAAACAGAGTCTATCAGATAGCCTGGTCTGCAGACAGTCGTCTTATATGTAGCGGCAGCTCAGACAGCACTCTCAAAGTGTGGAGTGTCAAATCTGGTAAGATAGCCGTCGACCTCCCCGGTCATGCTGATGAGGTTTATGCAGTGGATTGGAGTCCAGATGGACAGAGAGTGGCCAGTGGTGGCAAGGATAAGGTCCTCAAAATATGGAGAAAGTAGTGATGTGGGCAGTCAATGTTTTTTTTGCATTTTGCAGATGGAGAAAGTAGTGATGTGGGCAGTCAAGGACCTTTGCAGATAACTTTGCTCTAACCCTGTTTTGTTCATTGCTAAAGCATCCGTTATGAGGCAAATGTGTATGCCTGATAGCAATAAAGGGCACTTGGACAATGTTCGC
>TRINITY_DN166247_c1_g1_i1 len=2380 path=[1:0-326 305:327-329 308:330-350 329:351-351 330:352-366 345:367-371 350:372-372 351:373-422 401:423-538 517:539-539 518:540-574 553:575-575 554:576-618 597:619-619 598:620-660 639:661-669 648:670-690 669:691-710 689:711-738 16249:739-762 741:763-777 756:778-813 792:814-816 795:817-864 843:865-867 846:868-903 16258:904-927 906:928-942 921:943-962 941:963-969 948:970-981 960:982-987 966:988-1008 987:1009-1044 1023:1045-1050 16260:1051-1074 1053:1075-1103 1082:1104-1110 8489:1111-1146 1125:1147-1179 10937:1180-1203 1182:1204-1212 1191:1213-1261 16247:1262-1285 1264:1286-1316 16251:1317-1340 1319:1341-1518 16256:1519-1542 1521:1543-1551 1530:1552-1561 1540:1562-1575 1554:1576-1576 1555:1577-1599 1578:1600-1600 1579:1601-1623 9127:1624-1647 1626:1648-1653 7034:1654-1678 1657:1679-1692 6893:1693-1746 1725:1747-1747 1726:1748-1760 1739:1761-1767 1746:1768-1791 7197:1792-1849 7255:1850-1852 1831:1853-1879 16257:1880-1903 1882:1904-1961 1940:1962-1964 1943:1965-1980 1959:1981-1981 1960:1982-1988 1967:1989-1989 1968:1990-2004 1983:2005-2005 1984:2006-2007 1986:2008-2022 2001:2023-2031 2010:2032-2046 2025:2047-2058 16219:2059-2070 12098:2071-2082 2061:2083-2085 2064:2086-2088 9175:2089-2157 2136:2158-2163 10151:2164-2244 2223:2245-2274 2253:2275-2280 14469:2281-2310 2289:2311-2313 16252:2314-2337 2316:2338-2379] [-1, 1, 305, 308, 329, 330, 345, 350, 351, 401, 517, 518, 553, 554, 597, 598, 639, 648, 669, 689, 16249, 741, 756, 792, 795, 843, 846, 16258, 906, 921, 941, 948, 960, 966, 987, 1023, 16260, 1053, 1082, 8489, 1125, 10937, 1182, 1191, 16247, 1264, 16251, 1319, 16256, 1521, 1530, 1540, 1554, 1555, 1578, 1579, 9127, 1626, 7034, 1657, 6893, 1725, 1726, 1739, 1746, 7197, 7255, 1831, 16257, 1882, 1940, 1943, 1959, 1960, 1967, 1968, 1983, 1984, 1986, 2001, 2010, 2025, 16219, 12098, 2061, 2064, 9175, 2136, 10151, 2223, 2253, 14469, 2289, 16252, 2316, -2]
GTTTAAGAGACAAAGGGGTGATATAATAGATCGTCCGACAAAATTCAGTATTAATCTTTGGTTCTACCCTAACAAAACCGATGGATATGACAGCGCACTCACCAGAGTATTGATTTAACCAGGACCTGTTTACTGCAATCAATTCTGTTCCGGTGTTTAGCTCCAGGTATTGAGAAGCGACGGACCCCTCCGGAAAGAATGGTACGGTCCCATTGATGGGGCACCTAAATCCACCACATTTTGGTTCTGTGGAATGTGAAAGTATTTGTGGGGGACACCCAGTAATTTGAAAACGTCATCAGGCCATTCTAGTTCAAGGAATAACACAGGGAGAATATATTTGTGTACGCAATCAGAGACCTCTTGTGAACTCGGAGAGTGACTATCCCTCAGTGGACAGAGAGAATATTTCAAGGAACACAAATTTAGAGGAGCTAGTGTTTGGATTATAATACTGAGCTGGGTGACCTGTTGGACAATAAGGAATATTAAATACACCAGGAATATACAACAGTGGTAGCAGTGGAACGGTTGTAAAAATGGGTAGATTACGAGATTTCTTTTTTGGCCGTAGCCGAAAGCACCACAAAAGCGAGGGTGGTGAGGAAGCGCCATCACAGTCTGCCTCTACAAGTGTCGACGCCGCCACCAGCCCAAGACGACACAACCGACTGAGACGCTCCCTCAGCATGAAGAAGTTACGGAGTAGCTTCCGTCGTAAGGAGACATATGTCCCACCCGCGAGCAAACCGCACCAATGGCAGATGGACGAGAAGCTGGTCAGGGCAGGTACCTGCAGCTTTGCAGTCAAGTACCTAGGATCGGTTGAGGTGAATGAATCGAGGGGAATGCATATTTGCGAAGAGGCAGCTAAGCACTTACGATCGACCACACGCAAGAAGGTGCGAGCGGTATTATGGGTGGGCTCAGATGGACTTAGAGTAGTGGAAGATGAAAGCAAGGGTCTTATAGTAGACCAAACCATAGAGAAAGTGTCATTCTGTGCACCCGATAGAAACCACGACAAAGGCTTTGCATACATTAGTCGAGATGGAACTACAAGAAGATGGCTTTGTCATTGTTTTCATTCACTCAAGGAGCCTGGAGAGAGGTTAAGCCATGCCGTAGGATGTGCCTTTGCTGCCTGTTTGGAGCGCAAACAACAGAGAGACAAATTATGCGGTGTCAAGGTGGAATTTGATGTCAACAAGACCAGCTTCACAAGGCAAGGTTCCTTCAGGCAGACAACAATGACAGAACAACTGGAAGCCCAACAGAAAGCCAAAGAAAATGGAGAGGATATACCTAAACCAGCTGTAGAAGCAGGAGCAGCAGCATCTGCTAATCCAGGTGTCCAACCGTTTGCAAGACCAAGGAGGCACGCGTCCAATGACCTGCTGATGAGGGCGCGGTCTTCATTCCGCGGTACCGGTCAGCTCAGCGAGCAGTCGCCTTTCAAGCGCCAGCTTTCACTGAGACTAAACGAGTTGCCTTCCACCATCCAGAGACAACAACGAGTTCTGCAAACACACCAAGAACTATCACCCATCCACTCACCAACATCACCCACTGTGCCTGAAGAAATTGGCCAACAACCGGCCGAACCATCAAGACCGGCAGCCGTACCGCAACCACCAAACCAACCTCTGACCCAACCAGGTCAACAACAGGTCAACATGCAAACAACGGCAGGCGCTGTGCCGATGCAGAATGGTACGACAGATCCGGGCCTGACCAGTATCTCAGCCGCATGCCAACAGCTGTCAGATGGCTTGTTTCAACTTAGTAGTCAGCAAACGGCATTTAGCAATGGCAGCACGGTTGCCGTGACAACATCGACCACACCTCAGCACCAGCAGCCATTACAACAGCAAGTGACCGTGAATGGAGCTGTAAGACCAGTACAATTAAGCCAGCAACCTATAGGCCAACCAACTGTGCCTCCTAGTCAACCAACAGCAGCAGTAGCACCTCAATTACCTCCTAGGACGTTACAGCCAACAGTTGCCCCCATCAAACAGACCAATCCATGGGAGACTACCCCAAGTCCTCCTCAACCAACGGCCACCGGCAATCCATGGGCTGCAACCCCATCAAGTTCAACCACAACCACGCCGACCCAAGCAAGACTTACCGAGGCAGAGAAGTGGCTGGTGCAGACGTCACAGACGGTGAGTCCGGTGAGCAGTCTCGGGTCGCCACAGCAACAACAGGTCGCTCAAGTTCAAGTGCATTCGGGAGGGAGTACGCCAATACAGAATGGAATATCTCACGACCAGATACAAAAACCGCAGGTTATATACCAACAGCAACCCTCACAGCAAGCAATGGTGGCGTCGTTGAACTACAATAACGCCAATAATGCTGCGACGGTCGGCAT
>TRINITY_DN165266_c3_g1_i1 len=2445 path=[2554:0-47 2579:48-100 8181:101-124 2656:125-127 8185:128-151 2683:152-152 2684:153-175 2707:176-191 2723:192-192 2724:193-207 2739:208-208 2740:209-215 2747:216-223 2755:224-230 2762:231-247 2779:248-254 2786:255-277 2809:278-279 2811:280-281 2813:282-289 2821:290-312 2844:313-313 2845:314-314 2846:315-325 2857:326-336 2868:337-343 2875:344-360 2892:361-409 2941:410-434 7615:435-452 2987:453-467 8189:468-491 3026:492-492 8190:493-516 3051:517-521 3056:522-536 3071:537-540 3075:541-546 8179:547-570 3105:571-597 8182:598-621 3156:622-645 3180:646-655 3190:656-656 3191:657-669 3204:670-679 3214:680-680 3215:681-687 8188:688-711 3246:712-750 3285:751-758 3293:759-774 3309:775-777 3312:778-782 3317:783-801 3336:802-831 8180:832-855 3390:856-899 8183:900-923 3458:924-924 8186:925-948 3483:949-1047 3582:1048-1092 3627:1093-1104 3639:1105-1116 3651:1117-1140 3675:1141-1209 3744:1210-1248 3783:1249-1274 3809:1275-1287 3822:1288-1298 3833:1299-1299 3834:1300-1311 3846:1312-1323 3858:1324-1514 4049:1515-1554 4089:1555-1632 8191:1633-1656 4191:1657-1668 8184:1669-1692 4227:1693-1803 8187:1804-1827 4362:1828-1851 4386:1852-1856 4391:1857-1875 4410:1876-1880 4415:1881-2444] [-1, 2554, 2579, 8181, 2656, 8185, 2683, 2684, 2707, 2723, 2724, 2739, 2740, 2747, 2755, 2762, 2779, 2786, 2809, 2811, 2813, 2821, 2844, 2845, 2846, 2857, 2868, 2875, 2892, 2941, 7615, 2987, 8189, 3026, 8190, 3051, 3056, 3071, 3075, 8179, 3105, 8182, 3156, 3180, 3190, 3191, 3204, 3214, 3215, 8188, 3246, 3285, 3293, 3309, 3312, 3317, 3336, 8180, 3390, 8183, 3458, 8186, 3483, 3582, 3627, 3639, 3651, 3675, 3744, 3783, 3809, 3822, 3833, 3834, 3846, 3858, 4049, 4089, 8191, 4191, 8184, 4227, 8187, 4362, 4386, 4391, 4410, 4415, -2]
CATCTATCATCTCTATAACCGCTGGACAAATTATATTTCTGGATAACACTAGCCACGTTTACACTAGAGAAAAGTCGAATTGAATTCGATATTTTTTCTAAGTTTGGGGAAAATAATTACTTGGGTTTATGAATTATCATAGCTCTCAAAAGAGAGTCATTCCTAAATAGCCTATACCACATCTATTTTTTTTAAATTAGAATTTCAATATCATTGTACCGAATCATTCAGGAAAATCATTAATCTGTGTGCAGTGACCCAGTCGATGGGGTTGAACGTAAATTTGAAAGTTGAAAGGCCAGAAAGGTGGGATGCCAGTGGTATATTTTGCAAACACAGCAAAGTACATAATACAAATTTATAAAATATAAATATATAAATATATAATATTATCTTTGTCAATTTTACAAATAAAAACACATGTCAAAACACAACGAGTGGAATGTCTTTTGAGAATACAATGTCACTACCACGGTCTCCAAACATTCTCGTCTACAATAGCACACTGTAGTTGTTGCTGTTGCTGTTCATTGATGCTAACAGTTCTAATGACAGTTTTGGGTGGACTTTGGTGGTAGATATGAGGTTGTGAGACCTGCCCGAGGTGTTGTGGCTGTTGCTGTTGTTGCGATCGTTGCTGTTGGTGGATTGTGGCAGGAATAGGTTCTGCAGCGGGGGTGAGTACATTAGCTGGCATTGCAACGAATGTTGGTGCTTGGGCCGTTGTGGTCATGGCCGCTGGCGCTTTGCTGCCCATGAGGGGGCTGCTTACAACGCCTGGCAAGTACGACATGGAAACAGTCTGAGGTACAGTTTGTGGCTGCTCATACGAGACTGGGGATGGTAGTTCTTGTTTAGATGCCTGCTGGTACGACACATGGTGCGTCTGAGGGGGAGTTGGTGGGGTCTCAACCGACGACGTTGGACTTGCAAGGCACTGAGAGGATGTGGACGAAGCTGGCGATAAGAGAGAGGGCGCACTCTGTGCGTAGACTGGGATAAAATGGCTTGGAAGTTGTCCTCCTGGTAGGGCCTGAGGGGGGAGTACCACCGTGATTTCTCCAGTGGTTATAGCACCTGGGACACCGACGGGAATGCCCGACACCACTCGTGCTGCAGCGACGTTTCCTGTCGGCGACGCCATCTCAACTTTGGTTGGTATAGTGGTGACAGGTGAGGGCGCAATTTGCACTTGAATTGATTGCGATGCGGGTGGTGGTCCCATGGCTGCCGTTGCGACAACAGGAGCAGGGGTAGGGGAAGGGGTGTAGGCTATGGTTTGTTGTTGCTGCTGAGACACGGGAGTCGTGGGGGGATTGCAACAATTGGCAAGATGGCCGATAAGTTGAGTGCGTAGCTGGACGGCTGACTCGGACGAGTCGAGATATCGTGATACCTCGCTGATGCATTCGCTGTAGCCAAGACGGTAGCGATTCAACATGGCTGGGTCTGTATTCGCTGATGCTGACATTTGGCACCGTTGCATGTTACGCAAGTATTTCACGGTCATCTCCAGAATGTCTGCTTTCTCCAGCTTGGAATGGCGAGAAGTATCTTTGTTTGTAGCTTCCAAGATGAGCGATTTAAGTTGCCCAAGACTGTCATTAATGCGAGCTCTTCGTCGCTTCTCCATCAATGGCTTGGAGGACTTGCGACCTTCGCTCATCTTCGGTTTGTTGGTGGTATCCACCGGCATAATGTCACTGAATATGCCCGCTTGCAACTTCAAAAAGTATATAATTCCTTTAAGGAAAGCACGGGTGGACTATATTCCAAGCAAGAAGTGTGCTGGTTGGCAACAAGTGGTATAGCGCTGACGATTCAGTATTGTACTTGAGTATATGCGTGAAGGCGATATGAGCTCCAGGGCTGTGTACCAGTCGTTTGACAGTATCGGAATGGTTACTTTTTCGACGTGTGTCAGTGTTATGACTCATTAGGCCCCAAAGGTCCGCGGTGAGAACATTCCTTTGCACAAGTTCCCATACATTCCAACACACAATACCAGCCCCTCCAATCACACGACAGATTACAAAACATTGCGCGGAGATATGTCAAAGTCCGCTCGAGCTGATTGGTGGCAAGTCACTGTAGTAGGCGTGGCCCGGTAGATTGATTGGGTTAAGTTTGCCGATAAGATTGTATTGACTAGCGCTCCACGTGCCGTGCTATACCAGGTTTGATTCCACTCGTGTCGTGGGAAAACCCCGCCTACTATAGTTAGAGTTGGGGATTTTGCGATAATTGTAAACAGCCATCTCAGGTAAATAATGCGTTGATAGATAATCTACCCCGTGGATCCCAGTGGAACTGTTGCCACAGAGCGTGGGATCGGTTGGGCCGTCGGTGGCCCTGAAATCAACCAGGCTACGATGCCTGCATGCTTTGGCTGGCTCGTGTTGGGTGACATGCATGACACGCAGTTGGCGTGGTGGTGGACGCAAG
>TRINITY_DN94906_c0_g1_i1 len=2305 path=[2291:0-619 5491:620-643 2912:644-988 5487:989-1012 3281:1013-1040 3309:1041-1041 5489:1042-1065 3334:1066-1084 3353:1085-1096 3365:1097-1108 3377:1109-1109 4829:1110-1120 4840:1121-1133 3402:1134-1300 3569:1301-1301 5490:1302-1325 3594:1326-1326 3595:1327-1404 4621:1405-1428 3689:1429-1588 5488:1589-1612 3873:1613-1659 5486:1660-1683 3944:1684-1689 3950:1690-1709 3970:1710-1746 5485:1747-1770 4031:1771-1791 4853:1792-1839 4116:1840-1860 4137:1861-1874 4151:1875-1884 4161:1885-1898 4175:1899-2304] [-1, 2291, 5491, 2912, 5487, 3281, 3309, 5489, 3334, 3353, 3365, 3377, 4829, 4840, 3402, 3569, 5490, 3594, 3595, 4621, 3689, 5488, 3873, 5486, 3944, 3950, 3970, 5485, 4031, 4853, 4116, 4137, 4151, 4161, 4175, -2]
CCTCTATGAATCCGGTATACCACTCTATAAGCTGAAAATTGATGAGCAAGCAAGCAGTCACTAACAAATGTACGACTGACCAATCACGATCTTTGTTTACTCATTATGCAGTGAATATGACCAATTGCGTGCCACCATTCCCAGTGCAGAATAAATTCAGTTGATAGTGCACGATGCGTCGCGTGCCGGCGTAGTGGAAATTGTGTGAAAATTTCGTGCTTGAATGGAGAACCAAAGAAGCGACGGGCACGTGCTGGCACGCTCACATAAATAAGCTTCGGTGTTGGGGAAAGCAGTCACTTTGCTCGAAGAACTTCCACGAATTACAACTAAGAATCATCAGCTCTACAAGTATACAGCTTTTCAACTTTCTATTATTACTTTGCCCTGGACTTTAGGATGAATACTATCACGACTTCATACTTCTCCGACCAATGTGTTTCCGAATCAAAGCCAAAGACTTCTAAGCACTTGATGGAACGGAAGCGAAGGGCCCGTATCAATGACAGTCTTCTGCAACTCAAGTCTCTCGTCTTTCCCACCATACGTAAAGAGATTGCACGTCATCCTAAATTGGAGAAAGCTGACATTCTGGAAATGACAGTGCGTCATATCCAAGAGCTGCAGAAGAACACGGGGAACAGTGCGGTTAATGTGAGCCAATTCCATGCTGGCTTCAGCGAATGCCTTAGTGAAGTTTCTCGTTTCCTCAGCAACTGTGAAAGCATCGAACTAGACACTCGACTGAGGATTCTTAACCATCTCGCAGACAAGTGCAGTACAATGCCAGAACCAGTCTCATCTACACCTACCCCTGTGCATCAAGTCCAAACTAGCCCAATCCACCATCCACATCACCGCTCTCTAGATAAGCGCCATTCTCCATACGGACACCAATTGGAATCTAGGCGACATATGTCATCTGTGTCCCACCAATCAGATCTAGTACTTCAATCACGTGTACCACCAGTACAAAGTACATCAAAGAACAATCTCGTGGTTGTCATCCCCGCCGAAACATACCCCTCTCACACAGTTCTTGCCAAGGAACCTAGCCCAAACCACACGGACTTATACCCTACTCCCCCACAGAGCCCAGTTGAAGAAATCCGCCCCATCAAAAGCCAGGAGTACCATCATCATTACAGTCACCCTTACGCTCAACTAGAGTCGAAACACCGTAGTTTCTCCTCAATCCAAACTGTGTCTCCATCGCAGACTCGCGTACTGTCGCCAGTTCCAGTCAATCGCCCCGTCCAAGTTCAGGAACCTGTATGGCGGCCATGGTGATGATTTTTATTTGATAGAAACTTTGATCACGCAGACTGCTGTGTATGACTATGAATCTATGATAATAATTAGTATTACTGATTAAGTGATGCTATAAGATATTTATGGACTCGCTAACTCGCTCATCATTTCGAGCACATACCAAAGACATGCTGTAACAACCGTATCGTGTTTATTATAAATGTGTTTAAAATGCCATTGTAAGGTCGACATGTCGAGATATTTGTACAACTACAAGTTGACTCGATTAAAACAAGTCGACTATTTCAGGATAATTTACACCGTTAATAGTCAATTTAGTGAATTTTTTGGTCAAATTAGTTATTTCTCCCCTCCAATTTATGTCAACGAATCTCAATTTACCAGGTTTCCAATGTGTATAATCTGATAATTACTGTATGATACTATTAGTATTACAGGATACTGGGTTATGTAAAACATTTTTGTCGATATATAATGGCACTTTGAACGTTCTTTAGAAGAGATTTAATAATATGTACGACAAAGTCTTGCTTTGGTGTCCTGGTAAGGTTTTGTGAGCCTCAAAATCTTGGTATGTTTTTCGTAAATATTGATATGTTACGAGCGGCTCTACACTTCAACTAAATAAATATTTTTATATAGAGATGTTATTTTTGTATTTTAAAAGAAAACTTATTTATCGCTGGACGATATATAGTATTGCAATTGTGAATTTTGTGTGTTTTGACAAAAAATATGTGCATTATTAAACGCATAATTATATGATTATGCAAAAATGTTAAACTGTGTACTTCGCATGCATTTTCTCTATTTGTATTTGTTCAGTATAGGCTCAAACACGTCATAACTTACAAATGTAGTAGTAATGGAACTTCGAAGTTTCATAAAATCGCCAACCCTCATTATAGGAGATCTTTCCAATCCTATCAGCGTGGTCAGGGATGCTCACAATAAAAACTTGCACGTTAGAAATCTTCGTAAATATCCACTGTTCCTAAATGTTTGTAATATTGCACACTGTCCTTATTGTCAA
